# Supplementary material for: Pet, Pest, Profit: Patient! How Attitudes Toward Animals Among Veterinary Students in the Netherlands Differ According to Animal Categories and Student-Related Variables
Source: Animals (Basel). 2025 Jul 28;15(15):2222. doi: 10.3390/ani15152222 (PMC12345569; doi:10.3390/ani15152222)
Supplement: Supplementary file 1 [file animals-15-02222-s001.zip]

Archive with 1 entries (1 files):
- animals-3698257 - questionnaire.pdf
